# Supplementary material for: The Biosynthesis of 1-octene-3-ol by a Multifunctional Fatty Acid Dioxygenase and Hydroperoxide Lyase in Agaricus bisporus
Source: J Fungi (Basel). 2022 Aug 8;8(8):827. doi: 10.3390/jof8080827 (PMC9410191; doi:10.3390/jof8080827)
Supplement: Supplementary file 1 [file jof-08-00827-s001.zip]

Archive with 1 entries (1 files):
- jof-1824520-supplementary.pdf
